# Supplementary material for: Delimitation of Endangered Telmatobius Species (Anura: Telmatobiidae) of the Chilean Salt Puna
Source: Animals (Basel). 2024 Dec 15;14(24):3612. doi: 10.3390/ani14243612 (PMC11672803; doi:10.3390/ani14243612)
Supplement: Supplementary file 1 [file animals-14-03612-s001.zip]

Archive with 1 entries (1 files):
- animals-3282336-supplementary.pdf
